# Supplementary material for: Gene Expression Profiling as a Novel Diagnostic Tool for Neurodegenerative Disorders
Source: Int J Mol Sci. 2023 Mar 17;24(6):5746. doi: 10.3390/ijms24065746 (PMC10057696; doi:10.3390/ijms24065746)
Supplement: Supplementary file 1 [file ijms-24-05746-s001.zip]

Archive with 1 entries (1 files):
- ijms-2237209-supplementary.pdf
